# Supplementary material for: Optimizing Xenium In Situ data utility by quality assessment and best-practice analysis workflows
Source: Nat Methods. 2025 Mar 13;22(4):813–23. doi: 10.1038/s41592-025-02617-2 (PMC11978515; doi:10.1038/s41592-025-02617-2)
Supplement: Supplementary file 4 — Supplementary Table 1 provides key metrics for each of the 25 Xenium datasets, including cellular density, total read counts, gene and read distribution per cell, and spatial area. Metrics such as the proportion of reads assigned to cells, mean reads and genes per cell, and quality measures (for example, reads with QV >20) offer a concise view of the dataset quality and coverage across samples, supporting cross-dataset comparisons. [file 41592_2025_2617_MOESM4_ESM.xlsx]

## Sheet: supp1_raw_information_revision 
Dataset	hbreast_idc_addon_set1	hbreast_idc_addon_set2	hbreast_idc_addon_set4	hbreast_idc_entiresample_set3	hbreast_ilc_addon_set2	hbreast_ilc_addon_set4	hbreast_ilc_entiresample_set3	healthy_lung	human_alzheimers	human_brain	h_breast_1	h_breast_2	lung_cancer	ms_brain_fullcoronal	ms_brain_multisection1	ms_brain_multisection2	ms_brain_multisection3	ms_brain_partialcoronal	realmouse_1	realmouse_2	realmouse_3	realmouse_4	human_gbm	human_spinal_chord_active	human_spinal_chord_inactive
cellular_density	14.830276138110696	14.783737661649289	14.986027054911892	14.986027054911892	11.44478644865246	11.098236571806355	11.098236571806355	7.575347839736709	1.6987848385403603	1.046069415277238	11.059324207360854	3.0018299028188093	7.575347839736709	4.07776646120917	5.204494764150883	4.959142381425675	5.169432200410659	2.528028476252906	4.645440500388495	5.238618310708886	4.795332041110608	5.357625974266868	1.6206168799553626	3.686580336440262	2.918538242942008
prop_reads_assigned	0.7707406225720387	0.7861601575819057	0.7798791488742348	0.7798791488742348	0.8188849106011242	0.8256181618193801	0.8256181618193801	0.8161722372965857	0.6440905914661559	0.6911933499590197	0.8722790759721323	0.8777351583826701	0.8161722372965857	0.788332226083441	0.767941758559565	0.7750195315636762	0.7918779655253154	0.824791581544521	0.7463922585456432	0.7424441526901356	0.7465205686978044	0.7367246899864553	0.6869297096056294	0.6686603964691753	0.6287239046702447
median_readsxcell	134.22453	138.30598	117.81758	117.81758	120.14704	101.309456	101.309456	78.88706	234.56216	193.98619	65.0	132.0	78.88706	247.0	297.37265	294.24722	297.73807	198.0	240.17694	257.4927	267.96042	249.14732	270.46564	179.95088	149.06982
mean_readsxcell	134.22453	138.30594	117.8176	117.8176	120.14704	101.30945	101.30945	78.88708	234.56216	193.98619	75.38563537597656	143.11940002441406	78.88708	284.197998046875	297.37265	294.24722	297.73807	242.25559997558597	240.17697	257.4927	267.96042	249.14732	270.46564	179.9509	149.06982
number_of_genes	380.0	380.0	280.0	280.0	380.0	280.0	280.0	392.0	354.0	319.0	307.0	313.0	392.0	248.0	248.0	248.0	248.0	248.0	248.0	248.0	248.0	248.0	319.0	266.0	266.0
number_of_cells	576963.0	574527.0	574852.0	574852.0	365604.0	356746.0	356746.0	295883.0	44955.0	24406.0	525978.0	37321.0	295883.0	107665.0	162033.0	154654.0	158047.0	31506.0	143635.0	160842.0	149354.0	170522.0	40887.0	136079.0	107147.0
pct5_readsxcell	34.0	34.0	29.0	29.0	32.0	26.0	26.0	21.0	76.0	48.0	15.0	39.0	21.0	71.0	65.0	65.0	65.0	49.0	41.0	47.0	50.0	44.0	52.30000000000018	27.0	18.0
mean_genesxcell	55.9125403188766	56.677860222409045	46.39728834552198	46.39728834552198	51.17355389984792	43.57950754878821	43.57950754878821	49.15732569968535	28.381359136914693	67.97549782840285	37.30689496518866	55.52268160017149	49.15732569968535	83.69833279152928	81.3007844081144	79.66320948698385	79.1435965250843	69.41455595759538	72.06748355205904	73.52212730505714	75.75008369377453	73.36304992904141	74.3233546114902	61.80259261164471	50.37114431575312
pct95_genesxcell	90.0	91.0	74.0	74.0	81.0	68.0	68.0	84.0	45.0	101.0	66.0	84.0	84.0	124.0	125.0	122.0	121.0	113.0	115.0	116.0	118.0	118.0	124.0	98.0	83.0
pct5_genesxcell	25.0	25.0	20.0	20.0	23.0	19.0	19.0	18.0	14.0	32.0	12.0	26.0	18.0	40.0	36.0	36.0	35.0	29.0	27.0	29.0	30.0	28.0	30.0	20.0	14.0
median_genexcell	55.9125403188766	56.677860222409045	46.39728834552198	46.39728834552198	51.17355389984792	43.57950754878821	43.57950754878821	49.15732569968535	28.381359136914693	67.97549782840285	36.0	56.0	49.15732569968535	85.0	81.3007844081144	79.66320948698385	79.1435965250843	68.0	72.06748355205904	73.52212730505714	75.75008369377453	73.36304992904141	74.3233546114902	61.80259261164471	50.37114431575312
pct95_readsxcell	283.0	293.0	249.0	249.0	240.0	203.0	203.0	161.0	454.0	428.0	169.0	283.0	161.0	618.0	679.0	667.0	681.0	577.0	564.0	607.0	622.0	605.0	695.0	390.0	334.0
area	38904.40033799008	38862.09381883101	38359.19939912185	38359.19939912185	31945.02594175073	32144.38597445899	32144.38597445899	39058.668494130005	26463.033446087557	23331.147669136008	47559.68720493067	12432.749758723654	39058.668494130005	26402.93430832583	31133.281392864614	31185.63414901176	30573.377089159767	12462.676071868786	30919.565106471156	30703.13400600377	31145.70559860737	31827.90303373764	25229.281828241958	36911.98552081385	36712.55645154451
reads_prop_qv>20	0.7765008790298372	0.792172195826226	0.7847743034524879	0.7847743034524879	0.829194068065595	0.834861902874563	0.834861902874563	0.8391367602690636	0.8557458317859307	0.8778359511343804	0.9092528664022232	0.891268395704596	0.8391367602690636	0.828971655038267	0.7915666753292977	0.8031895363240079	0.8166421328603133	0.8509338644558989	0.7862446980900608	0.7715246101503909	0.782193429613035	0.7662918152546802	0.8279027712355825	0.7604623506760848	0.7152781500878783
total_reads	100477818.0	101074041.0	86844040.0	86844040.0	53641726.0	43775350.0	43775350.0	28598591.0	16371520.0	6849642.0	45456984.0	6085388.0	28598591.0	38813882.0	62744602.0	58716497.0	59424126.0	9253859.0	46219429.0	55782857.0	53610054.0	57667561.0	16098487.0	36621813.0	25404450.0
prop_reads_in_panel	0.996830185942135	0.9968989267976336	0.9946405648562642	0.9946405648562642	0.997467661648322	0.9963235245406376	0.9963235245406376	0.9973567578906248	0.9981436665624206	0.9975549087090976	0.9746753766153954	0.9977605372081452	0.9973567578906248	0.9952551770008472	0.9942587411742608	0.9946702542558014	0.9950673233292484	0.9962633967083354	0.9940373343859354	0.993352832394368	0.9942155253191872	0.9931109276496018	0.9965053237611708	0.980446516943331	0.9711310026393014
prop_reads_assigned_to_cells	0.7731914958449898	0.7886067930736779	0.7840793446479021	0.7840793446479021	0.8209608785665025	0.8286650942047572	0.8286650942047572	0.8183341737078269	0.6452884620150786	0.6928875232075896	0.8949431748252029	0.8797052255029844	0.8183341737078269	0.792090555568916	0.7723759135882259	0.7791736917101602	0.7958025946658172	0.8278850595832798	0.7508693548849793	0.7474120389570797	0.7508630214798708	0.7418349672958673	0.6893387252693329	0.681995288272799	0.6474141006326889
proportion_cells>10reads	0.998661959259086	0.9985918851507414	0.9978742354553868	0.9978742354553868	0.9992286736468966	0.9985928363597628	0.9985928363597628	0.9966574625781136	0.9999332665999332	0.999098582315824	0.993244964618292	0.9965702955440636	0.9966574625781136	0.9999721357915756	0.999925941012016	0.9998706790642335	0.9999114187551804	0.9999047800418968	0.9980297281303304	0.9998134815533256	0.9990291522155416	0.999278685448212	0.999168439846406	0.992482308071047	0.9893324124800508
